# Supplementary material for: Vypal2: A Versatile Peptide Ligase for Precision Tailoring of Proteins
Source: Int J Mol Sci. 2021 Dec 31;23(1):458. doi: 10.3390/ijms23010458 (PMC8745061; doi:10.3390/ijms23010458)
Supplement: Supplementary file 1 [file ijms-23-00458-s001.zip]

Archive with 1 entries (1 files):
- ijms-1519564-supplementary.pdf
